# Supplementary material for: Assessing Lysosomal Disorders in the NGS Era: Identification of Novel Rare Variants
Source: Int J Mol Sci. 2020 Sep 1;21(17):6355. doi: 10.3390/ijms21176355 (PMC7503609; doi:10.3390/ijms21176355)
Supplement: Supplementary file 1 [file ijms-21-06355-s001.zip]

Archive with 2 entries (2 files):
- Supplementary Figure 1.docx
- Supplementary Table 1_19.08.2020.docx
